# Supplementary material for: Downregulated CLIP3 induces radioresistance by enhancing stemness and glycolytic flux in glioblastoma
Source: J Exp Clin Cancer Res. 2021 Sep 6;40:282. doi: 10.1186/s13046-021-02077-4 (PMC8420000; doi:10.1186/s13046-021-02077-4)
Supplement: Supplementary file 7 — Additional file 7: Table S1. Overview of patient-derived primary glioblastoma cell lines. [file 13046_2021_2077_MOESM7_ESM.xlsx]

## Sheet: Sheet1
Cell line	Sex	Age (years)	IDH1	MGMT	1p/19q	Neu-N	GFAP	BRAF	Oligo-2	p53	Ki-67
BCL20-HP01	M	47	Wild-type	Positive		Negative	Diffuse positive	Negative	Focal positive	1.4% positive	18.9% positive
BCL20-HP02	M	38	Wild-type	Negative		Negative	Diffuse positive		Positive for tumor cell nuclei	10% positive	29.3% positive
TS19-176			Wild-type	Positive	Intact
